# Supplementary material for: Transforming growth factor-β2 is associated with atherosclerotic plaque stability and lower risk for cardiovascular events
Source: Cardiovasc Res. 2023 May 18;119(11):2061–73. doi: 10.1093/cvr/cvad079 (PMC10478752; doi:10.1093/cvr/cvad079)
Supplement: cvad079_Supplementary_Data [file cvad079_supplementary_data.zip]

Archive with 2 entries (2 files):
- Final_cvad079_supplementary_data.pdf
- Low_TGF_Suppl_202230123.docx
